# Supplementary material for: Molecular architecture and electron transfer pathway of the Stn family transhydrogenase
Source: Nat Commun. 2023 Sep 7;14:5484. doi: 10.1038/s41467-023-41212-x (PMC10482914; doi:10.1038/s41467-023-41212-x)
Supplement: Supplementary file 6 — Source Data [file 41467_2023_41212_MOESM6_ESM.xlsx]

## Sheet: Fig. 3f
Transhydrogenase assays performed for different complex variants probing the roles of R239, K170 and C114. Enzymatic activity was calculated from n=9 measurements (3 biological replicates with 3 technical replicates, respectively).
StnABC_His
1.13622	1.09063	0.898866	0.910458	1.22938	1.37911	1.23912	1.04455	0.788531
StnC_R239A
0.02	0.04	0.03	0.04	0.02	0.02	0.05	0.05	0.01
StnC_R239K
0.44	0.39	0.33	0.28	0.25	0.31	0.5	0.14	0.35

## Sheet: Fig. 3g
Fdox-dependent NADPH:NAD+ oxidoreductase activity of StnABC-His in comparison to variants StnC_R239A, StnC_R239K, StnC_K170R, StnC_K170A, StnC_K170C and StnC_C114A. Enzymatic activity was calculated from n=9 measurements (3 biological replicates with 3 technical replicates, respectively).
StnABC_His
1.13622	1.09063	0.898866	0.910458	1.22938	1.37911	1.23912	1.04455	0.788531
StnC_K170A
0	0	0	0	0	0	0	0	0
StnC_K170C
0	0	0	0	0	0	0	0	0
StnC_C114A
0.610022	0.535325	0.483038	0.412371	0.323122	0.586734	0.631746	0.624225	0.836913
StnC_K170R
0.51	0.67	0.58	0.54	0.49	0.56	0.48	0.33	0.42

## Sheet: Fig. 4d
Comparison of the NADPH:MVox oxidoreductase activity and Fdox-dependent NADP+:NADH oxidoreductase activity of variants StnABC-His and Stn∆A1. Enzymatic activity was calculated from n=9 measurements (3 biological replicates with 3 technical replicates, respectively).
StnABC_His
1.13622	1.09063	0.898866	0.910458	1.22938	1.37911	1.23912	1.04455	0.788531
StnA_ΔA1 [2Fe2S]
0	0	0	0	0	0	0	0	0
StnABC_His methyl viologen activity
97.3339	77.585	64.8893	90.9608	86.4516	77.8997	67.2066	117.474	97.5046
StnA_ΔA1 [2Fe2S] methyl viologen activity
112.82	104.64	98.1	63.6	75	65.35	107.4	104.68	75.92

## Sheet: Supplementary Fig. 1a
Stn complex from S. ovata was separated using SDS-PAGE.

## Sheet: Supplementary Fig. 1b
Elution profile of purified Stn complex from S. ovata during size exclusion chromatography on “Superdex 200 Increase™ 10/300”.
		ml	StnABC_S.ovata		The red lane is the StnABC purifired from Sporomusa ovata without crosslinking (same as in Supplementary Figure 1a) and the green lane is the same protein crosslinked. We have also included the gel picture of the StnABC complex after crosslinking.
		0	0
		0.03	0.01
		0.05	-0.01
		0.08	-0.02
		0.1	-0.03
		0.13	-0.03
		0.16	0
		0.18	0.33
		0.21	0.36
		0.23	0.46
		0.26	0.32
		0.29	0.18
		0.31	0.11
		0.34	0.05
		0.37	0.02
		0.39	-0.02
		0.42	-0.05
		0.44	-0.06
		0.47	-0.09
		0.5	-0.08
		0.52	-0.1
		0.55	-0.11
		0.57	-0.14
		0.6	-0.14
		0.63	-0.17
		0.65	-0.18
		0.68	-0.2
		0.7	-0.22
		0.73	-0.21
		0.76	-0.21
		0.78	-0.23
		0.81	-0.22
		0.83	-0.22
		0.86	-0.22
		0.89	-0.23
		0.91	-0.23
		0.94	-0.22
		0.97	-0.23
		0.99	-0.24
		1.02	-0.23
		1.04	-0.22
		1.07	-0.25
		1.1	-0.25
		1.12	-0.26
		1.15	-0.26
		1.17	-0.27
		1.2	-0.27
		1.23	-0.27
		1.25	-0.27
		1.28	-0.28
		1.3	-0.28
		1.33	-0.29
		1.36	-0.29
		1.38	-0.3
		1.41	-0.31
		1.43	-0.31
		1.46	-0.3
		1.49	-0.32
		1.51	-0.32
		1.54	-0.33
		1.57	-0.34
		1.59	-0.34
		1.62	-0.34
		1.64	-0.34
		1.67	-0.34
		1.7	-0.35
		1.72	-0.34
		1.75	-0.36
		1.77	-0.36
		1.8	-0.36
		1.83	-0.35
		1.85	-0.37
		1.88	-0.38
		1.9	-0.38
		1.93	-0.38
		1.96	-0.38
		1.98	-0.37
		2.01	-0.4
		2.03	-0.39
		2.06	-0.37
		2.09	-0.4
		2.11	-0.41
		2.14	-0.4
		2.17	-0.4
		2.19	-0.41
		2.22	-0.4
		2.24	-0.41
		2.27	-0.4
		2.3	-0.4
		2.32	-0.41
		2.35	-0.4
		2.37	-0.41
		2.4	-0.43
		2.43	-0.42
		2.45	-0.43
		2.48	-0.43
		2.5	-0.43
		2.53	-0.45
		2.56	-0.44
		2.58	-0.43
		2.61	-0.43
		2.63	-0.45
		2.66	-0.45
		2.69	-0.45
		2.71	-0.46
		2.74	-0.45
		2.77	-0.45
		2.79	-0.45
		2.82	-0.47
		2.84	-0.46
		2.87	-0.46
		2.9	-0.47
		2.92	-0.47
		2.95	-0.48
		2.97	-0.47
		3	-0.48
		3.03	-0.49
		3.05	-0.48
		3.08	-0.47
		3.1	-0.5
		3.13	-0.48
		3.16	-0.48
		3.18	-0.51
		3.21	-0.5
		3.23	-0.5
		3.26	-0.49
		3.29	-0.51
		3.31	-0.51
		3.34	-0.5
		3.37	-0.51
		3.39	-0.5
		3.42	-0.5
		3.44	-0.5
		3.47	-0.52
		3.5	-0.53
		3.52	-0.52
		3.55	-0.53
		3.57	-0.52
		3.6	-0.54
		3.63	-0.54
		3.65	-0.53
		3.68	-0.53
		3.7	-0.52
		3.73	-0.54
		3.76	-0.54
		3.78	-0.52
		3.81	-0.53
		3.83	-0.54
		3.86	-0.53
		3.89	-0.54
		3.91	-0.54
		3.94	-0.55
		3.97	-0.55
		3.99	-0.53
		4.02	-0.55
		4.04	-0.56
		4.07	-0.54
		4.1	-0.55
		4.12	-0.53
		4.15	-0.52
		4.17	-0.54
		4.2	-0.56
		4.23	-0.55
		4.25	-0.57
		4.28	-0.56
		4.3	-0.57
		4.33	-0.55
		4.36	-0.57
		4.38	-0.58
		4.41	-0.56
		4.43	-0.56
		4.46	-0.59
		4.49	-0.58
		4.51	-0.57
		4.54	-0.57
		4.57	-0.59
		4.59	-0.57
		4.62	-0.58
		4.64	-0.59
		4.67	-0.58
		4.7	-0.59
		4.72	-0.59
		4.75	-0.59
		4.77	-0.58
		4.8	-0.59
		4.83	-0.59
		4.85	-0.59
		4.88	-0.58
		4.9	-0.59
		4.93	-0.58
		4.96	-0.61
		4.98	-0.59
		5.01	-0.6
		5.03	-0.6
		5.06	-0.58
		5.09	-0.6
		5.11	-0.61
		5.14	-0.6
		5.17	-0.59
		5.19	-0.6
		5.22	-0.6
		5.24	-0.6
		5.27	-0.61
		5.3	-0.61
		5.32	-0.62
		5.35	-0.63
		5.37	-0.63
		5.4	-0.63
		5.43	-0.62
		5.45	-0.62
		5.48	-0.62
		5.5	-0.63
		5.53	-0.63
		5.56	-0.63
		5.58	-0.63
		5.61	-0.63
		5.63	-0.62
		5.66	-0.62
		5.69	-0.63
		5.71	-0.63
		5.74	-0.63
		5.77	-0.64
		5.79	-0.64
		5.82	-0.64
		5.84	-0.64
		5.87	-0.64
		5.9	-0.63
		5.92	-0.63
		5.95	-0.64
		5.97	-0.64
		6	-0.65
		6.03	-0.65
		6.05	-0.65
		6.08	-0.65
		6.1	-0.65
		6.13	-0.65
		6.16	-0.64
		6.18	-0.66
		6.21	-0.65
		6.23	-0.66
		6.26	-0.66
		6.29	-0.66
		6.31	-0.66
		6.34	-0.67
		6.37	-0.67
		6.39	-0.65
		6.42	-0.66
		6.44	-0.65
		6.47	-0.65
		6.5	-0.67
		6.52	-0.66
		6.55	-0.66
		6.57	-0.66
		6.6	-0.66
		6.63	-0.67
		6.65	-0.66
		6.68	-0.65
		6.7	-0.68
		6.73	-0.66
		6.76	-0.66
		6.78	-0.67
		6.81	-0.66
		6.83	-0.65
		6.86	-0.66
		6.89	-0.67
		6.91	-0.66
		6.94	-0.66
		6.97	-0.65
		6.99	-0.66
		7.02	-0.66
		7.04	-0.65
		7.07	-0.65
		7.1	-0.66
		7.12	-0.65
		7.15	-0.64
		7.17	-0.66
		7.2	-0.64
		7.23	-0.65
		7.25	-0.65
		7.28	-0.65
		7.3	-0.67
		7.33	-0.67
		7.36	-0.65
		7.38	-0.67
		7.41	-0.67
		7.43	-0.65
		7.46	-0.64
		7.49	-0.66
		7.51	-0.66
		7.54	-0.68
		7.57	-0.66
		7.59	-0.67
		7.62	-0.65
		7.64	-0.65
		7.67	-0.63
		7.7	-0.63
		7.72	-0.61
		7.75	-0.61
		7.77	-0.58
		7.8	-0.52
		7.83	-0.49
		7.85	-0.43
		7.88	-0.35
		7.9	-0.25
		7.93	-0.16
		7.96	-0.02
		7.98	0.15
		8.01	0.35
		8.03	0.66
		8.06	1.16
		8.09	1.87
		8.11	2.84
		8.14	4.38
		8.16	6.14
		8.19	8.21
		8.22	11.23
		8.24	14.46
		8.27	17.86
		8.3	21.99
		8.32	26.74
		8.35	30.98
		8.37	35.63
		8.4	40.86
		8.43	45.21
		8.45	49.43
		8.48	53.74
		8.5	57.18
		8.53	60.08
		8.56	62.52
		8.58	64.36
		8.61	65.39
		8.63	65.84
		8.66	65.75
		8.69	65.14
		8.71	64.06
		8.74	62.43
		8.76	60.59
		8.79	58.57
		8.82	56.07
		8.84	53.43
		8.87	51.03
		8.9	48.24
		8.92	45.34
		8.95	42.92
		8.97	40.32
		9	37.68
		9.03	35.35
		9.05	33.24
		9.08	30.97
		9.1	29.01
		9.13	27.39
		9.16	25.57
		9.18	23.96
		9.21	22.68
		9.23	21.38
		9.26	20.14
		9.29	19.14
		9.31	18.21
		9.34	17.3
		9.36	16.53
		9.39	15.87
		9.42	15.12
		9.44	14.51
		9.47	13.94
		9.5	13.41
		9.52	12.87
		9.55	12.41
		9.57	11.95
		9.6	11.46
		9.63	11.05
		9.65	10.66
		9.68	10.21
		9.7	9.81
		9.73	9.45
		9.76	9.05
		9.78	8.69
		9.81	8.37
		9.83	8.03
		9.86	7.67
		9.89	7.39
		9.91	7.08
		9.94	6.75
		9.96	6.49
		9.99	6.22
		10.02	5.92
		10.04	5.65
		10.07	5.43
		10.1	5.18
		10.12	4.94
		10.15	4.74
		10.17	4.55
		10.2	4.34
		10.23	4.17
		10.25	4.02
		10.28	3.84
		10.3	3.7
		10.33	3.56
		10.36	3.43
		10.38	3.31
		10.41	3.2
		10.43	3.11
		10.46	2.99
		10.49	2.91
		10.51	2.82
		10.54	2.72
		10.56	2.63
		10.59	2.56
		10.62	2.45
		10.64	2.32
		10.67	2.26
		10.7	2.14
		10.72	2
		10.75	1.91
		10.77	1.8
		10.8	1.67
		10.83	1.56
		10.85	1.45
		10.88	1.33
		10.9	1.24
		10.93	1.16
		10.96	1.02
		10.98	0.93
		11.01	0.84
		11.03	0.74
		11.06	0.65
		11.09	0.57
		11.11	0.49
		11.14	0.42
		11.16	0.36
		11.19	0.31
		11.22	0.25
		11.24	0.2
		11.27	0.15
		11.3	0.1
		11.32	0.05
		11.35	0.02
		11.37	-0.01
		11.4	-0.05
		11.43	-0.09
		11.45	-0.1
		11.48	-0.15
		11.5	-0.18
		11.53	-0.22
		11.56	-0.26
		11.58	-0.25
		11.61	-0.32
		11.63	-0.33
		11.66	-0.34
		11.69	-0.4
		11.71	-0.43
		11.74	-0.46
		11.76	-0.48
		11.79	-0.53
		11.82	-0.55
		11.84	-0.58
		11.87	-0.62
		11.9	-0.62
		11.92	-0.68
		11.95	-0.7
		11.97	-0.73
		12	-0.77
		12.03	-0.8
		12.05	-0.83
		12.08	-0.86
		12.1	-0.86
		12.13	-0.89
		12.16	-0.93
		12.18	-0.95
		12.21	-0.95
		12.23	-0.98
		12.26	-1
		12.29	-1.01
		12.31	-1.04
		12.34	-1.03
		12.36	-1.06
		12.39	-1.06
		12.42	-1.06
		12.44	-1.07
		12.47	-1.07
		12.5	-1.08
		12.52	-1.06
		12.55	-1.08
		12.57	-1.1
		12.6	-1.09
		12.63	-1.07
		12.65	-1.07
		12.68	-1.08
		12.7	-1.07
		12.73	-1.06
		12.76	-1.07
		12.78	-1.07
		12.81	-1.05
		12.83	-1.05
		12.86	-1.01
		12.89	-1.01
		12.91	-0.98
		12.94	-0.95
		12.96	-0.93
		12.99	-0.91
		13.02	-0.88
		13.04	-0.83
		13.07	-0.81
		13.1	-0.76
		13.12	-0.72
		13.15	-0.68
		13.17	-0.64
		13.2	-0.62
		13.23	-0.58
		13.25	-0.54
		13.28	-0.51
		13.3	-0.46
		13.33	-0.44
		13.36	-0.44
		13.38	-0.41
		13.41	-0.41
		13.43	-0.41
		13.46	-0.39
		13.49	-0.39
		13.51	-0.41
		13.54	-0.42
		13.56	-0.46
		13.59	-0.48
		13.62	-0.49
		13.64	-0.51
		13.67	-0.54
		13.7	-0.55
		13.72	-0.59
		13.75	-0.61
		13.77	-0.64
		13.8	-0.68
		13.83	-0.69
		13.85	-0.72
		13.88	-0.74
		13.9	-0.76
		13.93	-0.78
		13.96	-0.81
		13.98	-0.83
		14.01	-0.83
		14.03	-0.88
		14.06	-0.89
		14.09	-0.89
		14.11	-0.92
		14.14	-0.94
		14.16	-0.96
		14.19	-0.94
		14.22	-0.99
		14.24	-1.01
		14.27	-1.02
		14.3	-1.03
		14.32	-1.05
		14.35	-1.04
		14.37	-1.07
		14.4	-1.07
		14.43	-1.07
		14.45	-1.08
		14.48	-1.1
		14.5	-1.1
		14.53	-1.12
		14.56	-1.12
		14.58	-1.13
		14.61	-1.15
		14.63	-1.15
		14.66	-1.15
		14.69	-1.15
		14.71	-1.16
		14.74	-1.16
		14.76	-1.18
		14.79	-1.19
		14.82	-1.18
		14.84	-1.17
		14.87	-1.2
		14.9	-1.2
		14.92	-1.21
		14.95	-1.21
		14.97	-1.2
		15	-1.22
		15.03	-1.21
		15.05	-1.22
		15.08	-1.22
		15.1	-1.24
		15.13	-1.25
		15.16	-1.23
		15.18	-1.25
		15.21	-1.25
		15.23	-1.24
		15.26	-1.25
		15.29	-1.25
		15.31	-1.24
		15.34	-1.26
		15.36	-1.24
		15.39	-1.26
		15.42	-1.27
		15.44	-1.26
		15.47	-1.27
		15.5	-1.28
		15.52	-1.26
		15.55	-1.3
		15.57	-1.3
		15.6	-1.3
		15.63	-1.29
		15.65	-1.29
		15.68	-1.31
		15.7	-1.29
		15.73	-1.31
		15.76	-1.29
		15.78	-1.3
		15.81	-1.3
		15.83	-1.29
		15.86	-1.29
		15.89	-1.28
		15.91	-1.27
		15.94	-1.27
		15.96	-1.26
		15.99	-1.26
		16.02	-1.27
		16.04	-1.26
		16.07	-1.26
		16.1	-1.25
		16.12	-1.24
		16.15	-1.24
		16.17	-1.26
		16.2	-1.23
		16.23	-1.25
		16.25	-1.25
		16.28	-1.24
		16.3	-1.22
		16.33	-1.25
		16.36	-1.23
		16.38	-1.24
		16.41	-1.23
		16.43	-1.22
		16.46	-1.24
		16.49	-1.24
		16.51	-1.25
		16.54	-1.25
		16.56	-1.23
		16.59	-1.22
		16.62	-1.24
		16.64	-1.22
		16.67	-1.23
		16.7	-1.23
		16.72	-1.25
		16.75	-1.24
		16.77	-1.23
		16.8	-1.23
		16.83	-1.24
		16.85	-1.24
		16.88	-1.24
		16.9	-1.25
		16.93	-1.24
		16.96	-1.26
		16.98	-1.25
		17.01	-1.24
		17.03	-1.24
		17.06	-1.22
		17.09	-1.24
		17.11	-1.23
		17.14	-1.23
		17.16	-1.25
		17.19	-1.23
		17.22	-1.23
		17.24	-1.23
		17.27	-1.23
		17.3	-1.23
		17.32	-1.22
		17.35	-1.21
		17.37	-1.21
		17.4	-1.21
		17.43	-1.22
		17.45	-1.22
		17.48	-1.2
		17.5	-1.21
		17.53	-1.2
		17.56	-1.21
		17.58	-1.2
		17.61	-1.2
		17.63	-1.2
		17.66	-1.2
		17.69	-1.2
		17.71	-1.21
		17.74	-1.19
		17.76	-1.18
		17.79	-1.19
		17.82	-1.19
		17.84	-1.19
		17.87	-1.18
		17.9	-1.19
		17.92	-1.18
		17.95	-1.18
		17.97	-1.2
		18	-1.18
		18.03	-1.2
		18.05	-1.2
		18.08	-1.2
		18.1	-1.2
		18.13	-1.2
		18.16	-1.21
		18.18	-1.21
		18.21	-1.21
		18.23	-1.23
		18.26	-1.2
		18.29	-1.21
		18.31	-1.2
		18.34	-1.21
		18.36	-1.22
		18.39	-1.21
		18.42	-1.21
		18.44	-1.21
		18.47	-1.21
		18.5	-1.21
		18.52	-1.2
		18.55	-1.22
		18.57	-1.23
		18.6	-1.22
		18.63	-1.2
		18.65	-1.21
		18.68	-1.2
		18.7	-1.22
		18.73	-1.19
		18.76	-1.21
		18.78	-1.2
		18.81	-1.2
		18.83	-1.2
		18.86	-1.18
		18.89	-1.2
		18.91	-1.2
		18.94	-1.2
		18.96	-1.18
		18.99	-1.18
		19.02	-1.19
		19.04	-1.16
		19.07	-1.19
		19.1	-1.19
		19.12	-1.17
		19.15	-1.16
		19.17	-1.18
		19.2	-1.17
		19.23	-1.18
		19.25	-1.17
		19.28	-1.16
		19.3	-1.13
		19.33	-1.14
		19.36	-1.13
		19.38	-1.13
		19.41	-1.12
		19.43	-1.13
		19.46	-1.08
		19.49	-1.1
		19.51	-1.1
		19.54	-1.09
		19.56	-1.08
		19.59	-1.06
		19.62	-1.07
		19.64	-1.05
		19.67	-1.05
		19.7	-1.04
		19.72	-1.04
		19.75	-1.01
		19.77	-1.03
		19.8	-1.02
		19.83	-1
		19.85	-0.99
		19.88	-0.98
		19.9	-0.97
		19.93	-0.98
		19.96	-0.97
		19.98	-0.95
		20.01	-0.94
		20.03	-0.93
		20.06	-0.92
		20.09	-0.92
		20.11	-0.91
		20.14	-0.9
		20.16	-0.9
		20.19	-0.9
		20.22	-0.87
		20.24	-0.85
		20.27	-0.85
		20.3	-0.84
		20.32	-0.84
		20.35	-0.86
		20.37	-0.83
		20.4	-0.8
		20.43	-0.8
		20.45	-0.79
		20.48	-0.78
		20.5	-0.78
		20.53	-0.8
		20.56	-0.78
		20.58	-0.8
		20.61	-0.8
		20.63	-0.8
		20.66	-0.81
		20.69	-0.83
		20.71	-0.83
		20.74	-0.86
		20.76	-0.86
		20.79	-0.89
		20.82	-0.92
		20.84	-0.95
		20.87	-0.96
		20.9	-0.98
		20.92	-1.01
		20.95	-1.02
		20.97	-1.04
		21	-1.06
		21.03	-1.05
		21.05	-1.07
		21.08	-1.05
		21.1	-0.99
		21.13	-0.94
		21.16	-0.86
		21.18	-0.74
		21.21	-0.58
		21.23	-0.33
		21.26	0.01
		21.29	0.41
		21.31	0.88
		21.34	1.5
		21.36	2.13
		21.39	2.74
		21.42	3.45
		21.44	4.08
		21.47	4.58
		21.5	5.07
		21.52	5.51
		21.55	5.84
		21.57	6.12
		21.6	6.39
		21.63	6.58
		21.65	6.77
		21.68	6.97
		21.7	7.12
		21.73	7.27
		21.76	7.38
		21.78	7.47
		21.81	7.54
		21.83	7.59
		21.86	7.6
		21.89	7.57
		21.91	7.51
		21.94	7.41
		21.96	7.28
		21.99	7.13
		22.02	6.93
		22.04	6.73
		22.07	6.52
		22.1	6.28
		22.12	6.01
		22.15	5.77
		22.17	5.52
		22.2	5.22
		22.23	4.95
		22.25	4.68
		22.28	4.4
		22.3	4.14
		22.33	3.86
		22.36	3.59
		22.38	3.3
		22.41	3.05
		22.43	2.79
		22.46	2.51
		22.49	2.29
		22.51	2.08
		22.54	1.82
		22.56	1.62
		22.59	1.44
		22.62	1.25
		22.64	1.09
		22.67	0.96
		22.7	0.82
		22.72	0.66
		22.75	0.57
		22.77	0.45
		22.8	0.36
		22.83	0.28
		22.85	0.19
		22.88	0.12
		22.9	0.06
		22.93	-0.01
		22.96	-0.05
		22.98	-0.09
		23.01	-0.14
		23.03	-0.19
		23.06	-0.22
		23.09	-0.26
		23.11	-0.29
		23.14	-0.34
		23.16	-0.38
		23.19	-0.4
		23.22	-0.4
		23.24	-0.41
		23.27	-0.44
		23.29	-0.47
		23.32	-0.48
		23.35	-0.53
		23.37	-0.54
		23.4	-0.57
		23.43	-0.58
		23.45	-0.6
		23.48	-0.61
		23.5	-0.63
		23.53	-0.66
		23.56	-0.69
		23.58	-0.73
		23.61	-0.74
		23.63	-0.75
		23.66	-0.79
		23.69	-0.82
		23.71	-0.84
		23.74	-0.87
		23.76	-0.88
		23.79	-0.91
		23.82	-0.93
		23.84	-0.95
		23.87	-0.99
		23.89	-1.02
		23.92	-1.03
		23.95	-1.04
		23.97	-1.08
		24	-1.09
		24.03	-1.1
		24.05	-1.11
		24.08	-1.09
		24.1	-1.09
		24.13	-1.08
		24.16	-1.07
		24.18	-1.02
		24.21	-1.02
		24.23	-0.94
		24.26	-0.92
		24.29	-0.85
		24.31	-0.8
		24.34	-0.72
		24.36	-0.63
		24.39	-0.57
		24.42	-0.47
		24.44	-0.36
		24.47	-0.3
		24.49	-0.2
		24.52	-0.13
		24.55	-0.03
		24.57	0.06
		24.6	0.14
		24.63	0.24
		24.65	0.31
		24.68	0.39
		24.7	0.43
		24.73	0.51
		24.76	0.57
		24.78	0.65
		24.81	0.65
		24.83	0.69
		24.86	0.72
		24.89	0.73
		24.91	0.73
		24.94	0.75
		24.96	0.75
		24.99	0.73
		25.02	0.73
		25.04	0.7
		25.07	0.66
		25.09	0.62

## Sheet: Supplementary Fig. 1c
Measurement of simultaneous NADPH-dependent Fdox and NAD+ reduction catalyzed by the Stn from S. ovata.
		Time [s]	A340	A430
		1.4	0.00582504	-0.00513601
		2	0.00634241	-0.00450993
		3	0.00598764	-0.00537395
		4	0.00604773	-0.00515461
		5	0.00622845	-0.0049324
		6	0.00671721	-0.00429869
		7	0.00658989	-0.00469065
		8	0.00614452	-0.00526524
		9	0.00672817	-0.0043602
		10	0.00629425	-0.00472975
		11	0.0062418	-0.00515127
		12	0.00650406	-0.00456524
		13	0.00645351	-0.00476026
		14	0.00656176	-0.00454998
		15	0.00699758	-0.00407839
		16	0.00657606	-0.00458288
		17	0.00663662	-0.00440025
		18	0.00668573	-0.00448513
		19	0.00646305	-0.00462294
		20	0.00721502	-0.0038228
		21	0.00651217	-0.00483799
		22	0.00675106	-0.00425053
		23	-0.0276666	-0.0220575
		24	-0.102791	-0.0663376
		25	-0.103078	-0.0668807
		26	-0.103132	-0.0671101
		27	-0.102835	-0.0663567
		28	-0.102351	-0.065732
		29	-0.102752	-0.0662851
		30	0.0096693	-0.00229931
		31	0.0108414	-0.000856876
		32	0.0117135	-4.81606e-05
		33	0.0113873	0.000206947
		34	0.0100918	-0.00162744
		35	0.0102911	-0.000960827
		36	0.0101051	-0.00175285
		37	0.01015	-0.00183535
		38	0.0106497	-0.00145006
		39	0.0108738	-0.000783443
		40	0.0110149	-0.000410557
		41	0.00958586	-0.00178862
		42	0.0100656	-0.00114203
		43	0.00937605	-0.00240374
		44	0.00915146	-0.00252247
		45	0.0089407	-0.00266933
		46	0.00882482	-0.00308657
		47	0.00877142	-0.00310755
		48	0.00914144	-0.00268602
		49	0.00908613	-0.00282621
		50	0.00937605	-0.00252724
		51	0.00928974	-0.00222302
		52	0.00935554	-0.00223684
		53	0.00933552	-0.00229359
		54	0.00907564	-0.00290775
		55	0.00919914	-0.00260687
		56	0.00881815	-0.00330114
		57	0.00874329	-0.00332689
		58	0.00876713	-0.00344515
		59	0.00857496	-0.00370216
		60	0.00905561	-0.00300074
		61	0.00883675	-0.00305605
		62	0.00934124	-0.0025177
		63	0.00883722	-0.00332594
		64	0.00925446	-0.00277567
		65	0.0089674	-0.00327683
		66	0.00930738	-0.00250483
		67	0.00936365	-0.00267172
		68	0.00985765	-0.00204277
		69	0.00982475	-0.00236797
		70	0.0101619	-0.00198936
		71	0.00961018	-0.00252867
		72	-0.0781207	-0.0502248
		73	-0.102623	-0.0660019
		74	-0.102972	-0.0667686
		75	-0.103451	-0.0672283
		76	-0.103225	-0.0670195
		77	-0.102844	-0.0661054
		78	-0.10305	-0.0666995
		79	0.0284586	-0.0427723
		80	0.75037	0.00306892
		81	0.808854	0.00295258
		82	0.84068	0.00294685
		83	0.858592	0.00263166
		84	0.870046	0.00229502
		85	0.878446	0.00303793
		86	0.883351	0.00260925
		87	0.886656	0.00209999
		88	0.887183	0.00148821
		89	0.888289	0.000556469
		90	0.890301	0.000369549
		91	0.890295	0.000217915
		92	0.890981	0.000241756
		93	0.891051	-0.000430584
		94	0.891617	-0.000116825
		95	0.891813	0.000287056
		96	0.891488	-0.000335217
		97	0.891279	-0.000550747
		98	0.891342	1.19209e-05
		99	0.891649	-0.000255585
		100	0.891779	-0.000778675
		101	0.891581	-0.000858307
		102	0.891364	-0.000701904
		103	0.891192	-0.00130987
		104	0.891248	-0.00192833
		105	0.891439	-0.00139952
		106	0.891268	-0.000552177
		107	0.891607	-9.25064e-05
		108	0.891632	-0.000621319
		109	0.891787	-0.000954628
		110	0.890791	-0.00153875
		111	0.891252	-0.000993729
		112	0.891112	-0.00100946
		113	0.891858	-0.000263214
		114	0.89144	-0.00117207
		115	0.891162	-0.00186014
		116	0.891542	-0.000992298
		117	0.892262	-0.000443935
		118	0.891043	-0.00110102
		119	0.890899	-0.00144958
		120	0.890759	-0.00115824
		121	0.890076	-0.0014391
		122	0.890703	-0.00121164
		123	0.891277	-0.000778675
		124	0.891605	-0.000331402
		125	0.890943	-0.00069809
		126	0.891853	-0.00058794
		127	0.891451	-0.00063467
		128	0.891652	-0.000234127
		129	0.891273	-0.000905991
		130	0.890702	-0.000734329
		131	0.891069	-0.000631809
		132	0.891375	-4.57764e-05
		133	0.891108	-0.000368118
		134	0.890597	-0.00125456
		135	0.890901	-0.000703812
		136	0.891614	-0.000181675
		137	0.890996	-0.000694752
		138	0.890948	-0.000380993
		139	0.890706	-0.000502586
		140	0.891132	-0.000669956
		141	0.891255	-0.000728607
		142	0.891066	-0.000126362
		143	0.890843	-0.000171661
		144	0.890941	-0.000258446
		145	-0.102708	-0.0662603
		146	-0.102557	-0.0657544
		147	-0.103214	-0.0670271
		148	-0.103352	-0.0671253
		149	-0.102459	-0.0657659
		150	-0.103273	-0.0665431
		151	-0.103475	-0.0670428
		152	-0.102729	-0.0661292
		153	1.30632	0.350874
		154	1.30393	0.349981
		155	1.30447	0.350656
		156	1.30294	0.348429
		157	1.30133	0.346961
		158	1.30195	0.346657
		159	1.30041	0.345996
		160	1.30035	0.34566
		161	1.30231	0.346097
		162	1.30136	0.345682
		163	1.3012	0.346071
		164	1.30114	0.345384
		165	1.29903	0.345141
		166	1.29805	0.343614
		167	1.29891	0.343757
		168	1.29801	0.34339
		169	1.29853	0.343339
		170	1.29784	0.344159
		171	1.29887	0.344224
		172	1.29893	0.344137
		173	1.29831	0.343365
		174	1.29896	0.343865
		175	1.29943	0.343259
		176	1.29878	0.344143
		177	1.29887	0.342997
		178	1.29828	0.343276
		179	1.29976	0.343688
		180	1.29891	0.343079
		181	1.29739	0.342593
		182	1.29652	0.342614
		183	1.29615	0.342113
		184	1.29732	0.342615
		185	1.29725	0.342682
		186	1.2961	0.342201
		187	1.29572	0.341968
		188	1.29639	0.341881
		189	1.29544	0.341746
		190	1.29683	0.341812
		191	1.29664	0.341836
		192	1.2969	0.342279
		193	1.29634	0.34247
		194	1.29671	0.342753
		195	1.29606	0.342705
		196	1.2976	0.342688
		197	1.29553	0.343015
		198	1.29683	0.342598
		199	1.29761	0.343427
		200	1.29474	0.34244
		201	1.29811	0.34294
		202	0.197389	0.0984263
		203	-0.103448	-0.0671573
		204	-0.102947	-0.0666723
		205	-0.102947	-0.0666213
		206	-0.103279	-0.0670791
		207	-0.102972	-0.0666594
		208	-0.102873	-0.066443
		209	1.30338	0.345045
		210	1.30167	0.34262
		211	1.3017	0.34199
		212	1.30094	0.342138
		213	1.30114	0.3424
		214	1.30341	0.34318
		215	1.30133	0.34222
		216	1.30151	0.342644
		217	1.30012	0.342442
		218	1.30054	0.342285
		219	1.30067	0.341912
		220	1.30034	0.341256
		221	1.2996	0.341091
		222	1.29961	0.340615
		223	1.30002	0.341665
		224	1.2996	0.340947
		225	1.30061	0.34119
		226	1.30004	0.341181
		227	1.30134	0.341005
		228	1.3001	0.341209
		229	1.29968	0.340854
		230	1.29922	0.340391
		231	1.29888	0.340209
		232	1.30025	0.3403
		233	1.29958	0.340318
		234	1.29946	0.340843
		235	1.29893	0.341006
		236	1.30019	0.340947
		237	1.2999	0.340681
		238	1.30008	0.340794
		239	1.30035	0.341501
		240	1.29862	0.340771
		241	1.2989	0.339989
		242	1.29944	0.33999
		243	1.29853	0.3395
		244	1.29671	0.33959
		245	1.29815	0.339884
		246	1.29768	0.339275
		247	1.29836	0.340128
		248	1.29773	0.341668
		249	1.29933	0.34008
		250	1.29862	0.340047
		251	1.29794	0.339968
		252	1.29785	0.339675
		253	1.29827	0.34053
		254	1.29773	0.34005
		255	1.29837	0.340613
		256	1.29758	0.340318
		257	1.29865	0.340315
		258	1.29804	0.341881
		259	1.29828	0.340394
		260	1.29934	0.341412
		261	1.29853	0.341065
		262	1.29908	0.341262
		263	1.2988	0.340061
		264	1.298	0.340533
		265	1.29814	0.340213
		266	1.29685	0.339641
		267	1.2973	0.339126
		268	1.2969	0.338872
		269	1.29653	0.33988
		270	1.29657	0.338777
		271	1.29669	0.338305
		272	1.2971	0.339758
		273	1.29592	0.338939
		274	1.29596	0.338381
		275	1.29807	0.339413
		276	1.29822	0.339317
		277	1.29652	0.339487
		278	1.29665	0.339317
		279	1.2976	0.339594
		280	1.29683	0.339737
		281	1.29653	0.339261
		282	1.29651	0.339015
		283	1.29772	0.339662
		284	1.29582	0.339593
		285	-0.102599	-0.0660281
		286	-0.102865	-0.0662289
		287	-0.103112	-0.0665693
		288	-0.102867	-0.0662594
		289	-0.102927	-0.0663562
		290	-0.102857	-0.0662203
		291	-0.102773	-0.0661588
		292	1.30377	0.347917
		293	1.30221	0.34465
		294	1.30052	0.34279
		295	1.29953	0.341023
		296	1.30149	0.341276
		297	1.30202	0.340227
		298	1.30053	0.338325
		299	1.3025	0.338243
		300	1.30229	0.336804
		301	1.30238	0.335527
		302	1.30354	0.334683
		303	1.30355	0.33334
		304	1.30668	0.333026
		305	1.3067	0.331214
		306	1.30711	0.330499
		307	1.30715	0.328627
		308	1.30692	0.328099
		309	1.30919	0.327425
		310	1.31051	0.326547
		311	1.31058	0.3253
		312	1.31135	0.324174
		313	1.31046	0.322707
		314	1.31412	0.322086
		315	1.31471	0.321077
		316	1.31502	0.320626
		317	1.31564	0.318858
		318	1.31633	0.319097
		319	1.31686	0.317284
		320	1.31652	0.315243
		321	1.3187	0.314432
		322	1.31808	0.31382
		323	1.31957	0.313153
		324	1.32133	0.312464
		325	1.32041	0.310997
		326	1.32251	0.310087
		327	1.32308	0.308672
		328	1.32338	0.307195
		329	1.32468	0.306531
		330	1.32471	0.306267
		331	1.32466	0.3053
		332	1.32691	0.303631
		333	1.32551	0.30313
		334	1.32702	0.301731
		335	1.32906	0.30107
		336	1.32939	0.299561
		337	1.32927	0.298976
		338	1.32978	0.297751
		339	1.33132	0.29738
		340	1.3316	0.296361
		341	1.33367	0.294844
		342	1.33419	0.295224
		343	1.33553	0.29375
		344	1.33436	0.291711
		345	1.33601	0.290853
		346	1.33611	0.289632
		347	1.33775	0.289053
		348	1.3387	0.288291
		349	1.33905	0.287174
		350	1.33973	0.286527
		351	1.34019	0.284545
		352	1.34163	0.283413
		353	1.34137	0.282158
		354	1.34257	0.281535
		355	1.34221	0.280086
		356	1.34438	0.278884
		357	1.34527	0.278493
		358	1.34654	0.277868
		359	1.3469	0.277156
		360	1.34901	0.277449
		361	1.34873	0.275784
		362	1.34921	0.274409
		363	1.34915	0.273606
		364	1.3517	0.272541
		365	1.35352	0.272099
		366	1.35406	0.271545
		367	1.35389	0.269517
		368	1.35447	0.268481
		369	1.35591	0.267942
		370	1.35634	0.266929
		371	1.35546	0.264846
		372	1.35895	0.264779
		373	1.35818	0.264629
		374	1.3592	0.263966
		375	1.35999	0.262952
		376	1.36359	0.261979
		377	1.36202	0.261506
		378	1.36217	0.260812
		379	1.36396	0.259764
		380	1.36453	0.258778
		381	1.36427	0.257858
		382	1.36475	0.256065
		383	1.3661	0.255702
		384	1.3663	0.254536
		385	1.36752	0.25377
		386	1.36727	0.252341
		387	1.36757	0.251694
		388	1.36952	0.249999
		389	1.37074	0.250013
		390	1.37053	0.248641
		391	1.37198	0.248488
		392	1.37184	0.246877
		393	1.37325	0.246193
		394	1.37229	0.245396
		395	1.37473	0.244858
		396	1.376	0.243253
		397	1.37426	0.242604
		398	1.37566	0.242034
		399	1.37708	0.24128
		400	1.37868	0.240385
		401	1.37745	0.239353
		402	1.37918	0.238338
		403	1.37913	0.238036
		404	1.38064	0.237201
		405	1.38153	0.236527
		406	1.38051	0.23508
		407	1.38169	0.234993
		408	1.38261	0.234133
		409	1.38289	0.233398
		410	1.38387	0.232655
		411	1.38661	0.232269
		412	1.38737	0.231818
		413	1.3876	0.231215
		414	1.38814	0.230348
		415	1.3879	0.229594
		416	1.38981	0.229295
		417	1.38924	0.228114
		418	1.39122	0.227363
		419	1.39123	0.227425
		420	1.39155	0.225998
		421	1.39188	0.225542
		422	1.39206	0.224553
		423	1.39392	0.224895
		424	1.3941	0.222837
		425	1.39374	0.222972
		426	1.3943	0.221385
		427	1.3961	0.221146
		428	1.39635	0.220244
		429	1.39493	0.219454
		430	1.39583	0.219363
		431	1.39626	0.218881
		432	1.39786	0.217938
		433	1.40009	0.218115
		434	1.39978	0.217144
		435	1.40023	0.216305
		436	1.39995	0.215359
		437	1.40057	0.214868
		438	1.40244	0.21434
		439	1.40079	0.213562
		440	1.40373	0.214273
		441	1.40436	0.213138
		442	1.40464	0.212836
		443	1.40335	0.211955
		444	1.4063	0.211242
		445	1.40639	0.210767
		446	1.40635	0.211161
		447	1.40675	0.210156
		448	1.40673	0.209682
		449	1.40785	0.208997
		450	1.40974	0.209089

## Sheet: Supplementary Fig. 1d
Separation of StnABC-His from contaminating protein by size exclusion chromatography on “Superdex 200 Increase™ 10/300”.
	ml	StnABC-His
	0	14.63
	0.08	14.9
	0.15	15.45
	0.23	17.2
	0.31	19.12
	0.39	19.56
	0.46	19.28
	0.54	18.41
	0.62	17.35
	0.7	16.5
	0.77	15.82
	0.85	15.23
	0.93	14.76
	1.01	14.39
	1.08	14.12
	1.16	13.92
	1.24	13.79
	1.31	13.71
	1.39	13.67
	1.47	13.64
	1.55	13.65
	1.62	13.63
	1.7	13.62
	1.78	13.62
	1.86	13.63
	1.93	13.65
	2.01	13.62
	2.09	13.64
	2.16	13.64
	2.24	13.64
	2.32	13.64
	2.4	13.64
	2.47	13.66
	2.55	13.65
	2.63	13.64
	2.71	13.63
	2.78	13.64
	2.86	13.64
	2.94	13.64
	3.02	13.66
	3.09	13.65
	3.17	13.64
	3.25	13.66
	3.32	13.65
	3.4	13.67
	3.48	13.65
	3.56	13.68
	3.63	13.68
	3.71	13.68
	3.79	13.67
	3.87	13.68
	3.94	13.68
	4.02	13.68
	4.1	13.69
	4.18	13.68
	4.25	13.69
	4.33	13.7
	4.41	13.71
	4.48	13.69
	4.56	13.69
	4.64	13.69
	4.72	13.71
	4.79	13.72
	4.87	13.72
	4.95	13.74
	5.03	13.76
	5.1	13.76
	5.18	13.79
	5.26	13.79
	5.33	13.83
	5.41	13.87
	5.49	13.9
	5.57	13.95
	5.64	13.96
	5.72	13.98
	5.8	14.02
	5.88	14.05
	5.95	14.07
	6.03	14.08
	6.11	14.09
	6.19	14.12
	6.26	14.12
	6.34	14.13
	6.42	14.13
	6.49	14.14
	6.57	14.14
	6.65	14.16
	6.73	14.15
	6.8	14.16
	6.88	14.16
	6.96	14.17
	7.04	14.19
	7.11	14.23
	7.19	14.28
	7.27	14.34
	7.34	14.44
	7.42	14.6
	7.5	14.94
	7.58	15.44
	7.65	16.21
	7.73	17.33
	7.81	18.92
	7.89	21.53
	7.96	26.12
	8.04	34.62
	8.12	51.1
	8.2	90.93
	8.27	198.58
	8.35	369.38
	8.43	516.51
	8.5	585.13
	8.58	583.19
	8.66	558.99
	8.74	539.37
	8.81	510.58
	8.89	464
	8.97	407.68
	9.05	353.33
	9.12	308.21
	9.2	273.07
	9.28	247.9
	9.36	231.8
	9.43	224.25
	9.51	227.07
	9.59	242.31
	9.66	268.11
	9.74	297.46
	9.82	319.4
	9.9	325.58
	9.97	314.94
	10.05	292.27
	10.13	264.83
	10.21	238.25
	10.28	214.93
	10.36	195.77
	10.44	181.16
	10.51	169.98
	10.59	161.46
	10.67	154.43
	10.75	148.43
	10.82	143.53
	10.9	139.94
	10.98	138.54
	11.06	140.51
	11.13	147.44
	11.21	161.7
	11.29	185.73
	11.37	219.3
	11.44	263.42
	11.52	311.74
	11.6	349.08
	11.67	360.44
	11.75	345.17
	11.83	312.65
	11.91	275.42
	11.98	238.72
	12.06	207.76
	12.14	182.99
	12.22	162.96
	12.29	146.81
	12.37	133.38
	12.45	122.18
	12.53	112.66
	12.6	104.5
	12.68	97.73
	12.76	92.1
	12.83	87.3
	12.91	83.09
	12.99	79.4
	13.07	76.45
	13.14	74.14
	13.22	72.4
	13.3	70.82
	13.38	68.93
	13.45	66.82
	13.53	64.93
	13.61	63.92
	13.68	64.27
	13.76	66.26
	13.84	69.7
	13.92	74.3
	13.99	78.98
	14.07	83.23
	14.15	86.24
	14.23	87.74
	14.3	87.73
	14.38	86.9
	14.46	86.32
	14.54	86.96
	14.61	88.91
	14.69	91.7
	14.77	94.49
	14.84	96.59
	14.92	97.06
	15	95.21
	15.08	90.57
	15.15	83.96
	15.23	76.34
	15.31	69.32
	15.39	63.61
	15.46	59.59
	15.54	57
	15.62	55.31
	15.69	54.17
	15.77	53.14
	15.85	51.7
	15.93	49.51
	16	46.4
	16.08	42.73
	16.16	38.84
	16.24	35.44
	16.31	32.69
	16.39	30.64
	16.47	29.14
	16.55	27.92
	16.62	26.8
	16.7	25.67
	16.78	24.47
	16.85	23.26
	16.93	22.17
	17.01	21.2
	17.09	20.39
	17.16	19.72
	17.24	19.16
	17.32	18.72
	17.4	18.33
	17.47	18.03
	17.55	17.78
	17.63	17.56
	17.71	17.35
	17.78	17.17
	17.86	16.99
	17.94	16.81
	18.01	16.64
	18.09	16.48
	18.17	16.31
	18.25	16.17
	18.32	16.03
	18.4	15.88
	18.48	15.75
	18.56	15.62
	18.63	15.49
	18.71	15.34
	18.79	15.19
	18.86	15.03
	18.94	14.85
	19.02	14.65
	19.1	14.43
	19.17	14.23
	19.25	14.03
	19.33	13.86
	19.41	13.72
	19.48	13.59
	19.56	13.51
	19.64	13.44
	19.72	13.43
	19.79	13.42
	19.87	13.36
	19.95	13.26
	20.02	13.06
	20.1	12.78
	20.18	12.43
	20.26	12.05
	20.33	11.67
	20.41	11.35
	20.49	11.09
	20.57	10.89
	20.64	10.81
	20.72	10.86
	20.8	11.08
	20.88	11.38
	20.95	11.73
	21.03	12.09
	21.11	12.42
	21.18	12.68
	21.26	12.96
	21.34	13.3
	21.42	13.62
	21.49	13.93
	21.57	14.39
	21.65	15.03
	21.73	16.16
	21.8	17.49
	21.88	18.93
	21.96	20.5
	22.03	21.57
	22.11	22.71
	22.19	23.97
	22.27	25.03
	22.34	25.83
	22.42	26.5
	22.5	26.95
	22.58	27.21
	22.65	27.23
	22.73	27.08
	22.81	26.77
	22.89	26.4
	22.96	25.95
	23.04	25.46
	23.12	24.95
	23.19	24.47
	23.27	23.97
	23.35	23.51
	23.43	23.04
	23.5	22.62
	23.58	22.26
	23.66	22.03
	23.74	21.98
	23.81	22.38
	23.89	23.63
	23.97	26.03
	24.04	29.16

## Sheet: Supplementary Fig. 1e
Protein samples of peaks 1, 2 and 3 from supplementary Fig, 1d were separated by SDS-PAGE.

## Sheet: Supplementary Fig. 7b
Size exclusion curves of the purified StnABC with ΔC1, ΔC2, and ΔFdh domain variants. Mutating the C1/C2/Fdh domain had a destabilizing effect, causing the protein to be purified as a partial complex.
	ml	StnC_ΔFDH		ml	StnC_ΔC2 [4Fe4S]			ml	StnC_ΔC1 [4Fe4S]			ml	StnABC-His
	0.012026	13.48		0	13.16			0	0.016			0	14.63
	0.0675637	13.49		0.06	13.06			0.06	0.013			0.08	14.9
	0.123101	13.5		0.12	12.94			0.11	0.019			0.15	15.45
	0.178639	13.51		0.18	12.79			0.17	0.013			0.23	17.2
	0.234177	13.5		0.24	12.64			0.22	0			0.31	19.12
	0.289714	13.52		0.3	12.46			0.28	0.069			0.39	19.56
	0.345252	13.53		0.36	12.22			0.34	0.067			0.46	19.28
	0.40079	13.53		0.42	11.89			0.39	0.067			0.54	18.41
	0.456328	13.53		0.48	11.57			0.45	0.105			0.62	17.35
	0.511865	13.57		0.54	11.3			0.5	0.119			0.7	16.5
	0.567403	13.55		0.6	11.23			0.56	0.125			0.77	15.82
	0.622941	13.54		0.66	11.5			0.62	0.151			0.85	15.23
	0.678478	13.54		0.72	12.27			0.67	0.154			0.93	14.76
	0.734016	13.54		0.78	13.63			0.73	0.151			1.01	14.39
	0.789554	13.53		0.84	15.7			0.78	0.164			1.08	14.12
	0.845091	13.52		0.9	17.66			0.84	0.178			1.16	13.92
	0.900629	13.55		0.96	20.44			0.9	0.169			1.24	13.79
	0.956167	13.52		1.02	23.5			0.95	0.194			1.31	13.71
	1.01171	13.53		1.08	26.7			1.01	0.189			1.39	13.67
	1.06724	13.52		1.14	28.66			1.07	0.197			1.47	13.64
	1.12278	13.52		1.2	28.79			1.12	0.189			1.55	13.65
	1.17832	13.53		1.26	27.44			1.18	0.199			1.62	13.63
	1.23385	13.53		1.32	24.82			1.23	0.208			1.7	13.62
	1.28939	13.52		1.38	21.36			1.29	0.23			1.78	13.62
	1.34493	13.53		1.44	17.45			1.35	0.245			1.86	13.63
	1.40047	13.54		1.5	13.46			1.4	0.254			1.93	13.65
	1.45601	13.54		1.56	9.71			1.46	0.26			2.01	13.62
	1.51154	13.54		1.62	6.51			1.51	0.269			2.09	13.64
	1.56708	13.55		1.68	4.01			1.57	0.277			2.16	13.64
	1.62262	13.57		1.74	2.36			1.63	0.28			2.24	13.64
	1.67816	13.58		1.8	1.46			1.68	0.268			2.32	13.64
	1.73369	13.6		1.86	1.32			1.74	0.303			2.4	13.64
	1.78923	13.6		1.92	1.86			1.79	0.3			2.47	13.66
	1.84477	13.6		1.98	2.91			1.85	0.315			2.55	13.65
	1.90031	13.62		2.04	4.25			1.91	0.317			2.63	13.64
	1.95585	13.6		2.1	5.72			1.96	0.317			2.71	13.63
	2.01138	13.62		2.16	7.13			2.02	0.327			2.78	13.64
	2.06692	13.61		2.22	8.43			2.07	0.322			2.86	13.64
	2.12246	13.6		2.28	9.52			2.13	0.333			2.94	13.64
	2.178	13.59		2.33	10.44			2.19	0.323			3.02	13.66
	2.23353	13.6		2.39	11.11			2.24	0.34			3.09	13.65
	2.28907	13.57		2.45	11.53			2.3	0.357			3.17	13.64
	2.34461	13.57		2.51	11.7			2.35	0.353			3.25	13.66
	2.40015	13.56		2.57	11.63			2.41	0.356			3.32	13.65
	2.45568	13.56		2.63	11.32			2.47	0.369			3.4	13.67
	2.51122	13.55		2.69	10.87			2.52	0.354			3.48	13.65
	2.56676	13.53		2.75	10.28			2.58	0.376			3.56	13.68
	2.6223	13.52		2.81	9.64			2.64	0.374			3.63	13.68
	2.67783	13.51		2.87	8.98			2.69	0.374			3.71	13.68
	2.73337	13.51		2.93	8.32			2.75	0.37			3.79	13.67
	2.78891	13.51		2.99	7.7			2.8	0.382			3.87	13.68
	2.84445	13.5		3.05	7.11			2.86	0.359			3.94	13.68
	2.89999	13.5		3.11	6.62			2.92	0.383			4.02	13.68
	2.95552	13.49		3.17	6.19			2.97	0.378			4.1	13.69
	3.01106	13.49		3.23	5.84			3.03	0.374			4.18	13.68
	3.0666	13.5		3.29	5.57			3.08	0.371			4.25	13.69
	3.12214	13.49		3.35	5.33			3.14	0.39			4.33	13.7
	3.17767	13.49		3.41	5.2			3.2	0.391			4.41	13.71
	3.23321	13.5		3.47	5.06			3.25	0.374			4.48	13.69
	3.28875	13.5		3.53	4.98			3.31	0.374			4.56	13.69
	3.34429	13.5		3.59	4.89			3.36	0.387			4.64	13.69
	3.39983	13.49		3.65	4.85			3.42	0.382			4.72	13.71
	3.45536	13.49		3.71	4.81			3.48	0.385			4.79	13.72
	3.5109	13.51		3.77	4.78			3.53	0.382			4.87	13.72
	3.56644	13.5		3.83	4.76			3.59	0.387			4.95	13.74
	3.62198	13.51		3.89	4.75			3.64	0.421			5.03	13.76
	3.67751	13.51		3.95	4.76			3.7	0.422			5.1	13.76
	3.73305	13.51		4.01	4.76			3.76	0.411			5.18	13.79
	3.78859	13.5		4.07	4.75			3.81	0.406			5.26	13.79
	3.84413	13.51		4.13	4.77			3.87	0.41			5.33	13.83
	3.89967	13.52		4.19	4.77			3.92	0.433			5.41	13.87
	3.9552	13.5		4.25	4.8			3.98	0.433			5.49	13.9
	4.01074	13.51		4.31	4.79			4.04	0.438			5.57	13.95
	4.06628	13.53		4.37	4.83			4.09	0.459			5.64	13.96
	4.12182	13.52		4.43	4.84			4.15	0.463			5.72	13.98
	4.17735	13.53		4.49	4.87			4.21	0.48			5.8	14.02
	4.23289	13.53		4.55	4.89			4.26	0.473			5.88	14.05
	4.28843	13.52		4.61	4.91			4.32	0.471			5.95	14.07
	4.34397	13.53		4.67	4.92			4.37	0.467			6.03	14.08
	4.3995	13.56		4.73	4.93			4.43	0.487			6.11	14.09
	4.45504	13.55		4.79	4.91			4.49	0.491			6.19	14.12
	4.51058	13.56		4.85	4.93			4.54	0.498			6.26	14.12
	4.56612	13.54		4.91	4.91			4.6	0.474			6.34	14.13
	4.62165	13.55		4.97	4.89			4.65	0.484			6.42	14.13
	4.67719	13.55		5.03	4.87			4.71	0.509			6.49	14.14
	4.73273	13.55		5.09	4.86			4.77	0.493			6.57	14.14
	4.78827	13.56		5.15	4.82			4.82	0.511			6.65	14.16
	4.84381	13.56		5.21	4.81			4.88	0.523			6.73	14.15
	4.89934	13.58		5.27	4.78			4.93	0.522			6.8	14.16
	4.95488	13.56		5.33	4.77			4.99	0.525			6.88	14.16
	5.01042	13.56		5.39	4.73			5.05	0.512			6.96	14.17
	5.06596	13.57		5.45	4.73			5.1	0.527			7.04	14.19
	5.12149	13.57		5.51	4.7			5.16	0.539			7.11	14.23
	5.17703	13.56		5.57	4.68			5.21	0.521			7.19	14.28
	5.23257	13.57		5.63	4.66			5.27	0.524			7.27	14.34
	5.28811	13.57		5.69	4.65			5.33	0.542			7.34	14.44
	5.34365	13.58		5.75	4.63			5.38	0.532			7.42	14.6
	5.39918	13.58		5.81	4.66			5.44	0.532			7.5	14.94
	5.45472	13.59		5.87	4.62			5.49	0.545			7.58	15.44
	5.51026	13.58		5.93	4.65			5.55	0.525			7.65	16.21
	5.5658	13.6		5.99	4.65			5.61	0.522			7.73	17.33
	5.62133	13.61		6.05	4.65			5.66	0.542			7.81	18.92
	5.67687	13.62		6.11	4.64			5.72	0.565			7.89	21.53
	5.73241	13.62		6.17	4.65			5.78	0.586			7.96	26.12
	5.78795	13.62		6.23	4.66			5.83	0.548			8.04	34.62
	5.84348	13.63		6.29	4.65			5.89	0.57			8.12	51.1
	5.89902	13.65		6.35	4.66			5.94	0.575			8.2	90.93
	5.95456	13.66		6.41	4.66			6	0.576			8.27	198.58
	6.0101	13.65		6.47	4.67			6.06	0.577			8.35	369.38
	6.06564	13.65		6.53	4.68			6.11	0.561			8.43	516.51
	6.12117	13.67		6.59	4.66			6.17	0.584			8.5	585.13
	6.17671	13.67		6.65	4.66			6.22	0.578			8.58	583.19
	6.23225	13.68		6.71	4.68			6.28	0.586			8.66	558.99
	6.28779	13.69		6.77	4.7			6.34	0.594			8.74	539.37
	6.34332	13.7		6.83	4.73			6.39	0.598			8.81	510.58
	6.39886	13.7		6.88	4.75			6.45	0.611			8.89	464
	6.4544	13.72		6.94	4.8			6.5	0.612			8.97	407.68
	6.50994	13.71		7	4.88			6.56	0.615			9.05	353.33
	6.56548	13.74		7.06	4.98			6.62	0.604			9.12	308.21
	6.62101	13.74		7.12	5.07			6.67	0.608			9.2	273.07
	6.67655	13.76		7.18	5.19			6.73	0.603			9.28	247.9
	6.73209	13.76		7.24	5.29			6.78	0.637			9.36	231.8
	6.78763	13.77		7.3	5.44			6.84	0.622			9.43	224.25
	6.84316	13.77		7.36	5.54			6.9	0.638			9.51	227.07
	6.8987	13.78		7.42	5.66			6.95	0.655			9.59	242.31
	6.95424	13.79		7.48	5.74			7.01	0.656			9.66	268.11
	7.00978	13.79		7.54	5.84			7.06	0.676			9.74	297.46
	7.06531	13.82		7.6	5.89			7.12	0.697			9.82	319.4
	7.12085	13.85		7.66	5.99			7.18	0.729			9.9	325.58
	7.17639	13.87		7.72	6.07			7.23	0.768			9.97	314.94
	7.23193	13.9		7.78	6.21			7.29	0.851			10.05	292.27
	7.28747	13.96		7.84	6.46			7.34	0.937			10.13	264.83
	7.343	13.99		7.9	6.94			7.4	1.08			10.21	238.25
	7.39854	14.03		7.96	7.88			7.46	1.274			10.28	214.93
	7.45408	14.11		8.02	9.73			7.51	1.531			10.36	195.77
	7.50962	14.21		8.08	13.24			7.57	1.867			10.44	181.16
	7.56515	14.39		8.14	19.34			7.63	2.299			10.51	169.98
	7.62069	14.63		8.2	29.82			7.68	2.833			10.59	161.46
	7.67623	14.98		8.26	47.82			7.74	3.538			10.67	154.43
	7.73177	15.45		8.32	78.22			7.79	4.609			10.75	148.43
	7.7873	16.08		8.38	123.95			7.85	6.321			10.82	143.53
	7.84284	17		8.44	176.17			7.91	9.035			10.9	139.94
	7.89838	18.58		8.5	218.49			7.96	13.33			10.98	138.54
	7.95392	21.85		8.56	238.05			8.02	20.518			11.06	140.51
	8.00946	28.34		8.62	229.88			8.07	32.959			11.13	147.44
	8.06499	41.14		8.68	204.83			8.13	57.999			11.21	161.7
	8.12053	65.79		8.74	177.48			8.19	100.39			11.29	185.73
	8.17607	114.92		8.8	155.03			8.24	152.982			11.37	219.3
	8.23161	217.8		8.86	137.5			8.3	207.617			11.44	263.42
	8.28714	389.11		8.92	122.31			8.35	258.46			11.52	311.74
	8.34268	553.25		8.98	108.61			8.41	295.518			11.6	349.08
	8.39822	653.93		9.04	96.77			8.47	310.232			11.67	360.44
	8.45376	691.87		9.1	86.98			8.52	307.044			11.75	345.17
	8.50929	684.14		9.16	79.11			8.58	292.511			11.83	312.65
	8.56483	646.76		9.22	73.29			8.63	271.372			11.91	275.42
	8.62037	592.51		9.28	68.9			8.69	245.561			11.98	238.72
	8.67591	528.62		9.34	65.69			8.75	220.576			12.06	207.76
	8.73144	464.1		9.4	63.56			8.8	198.494			12.14	182.99
	8.78698	408.96		9.46	62.65			8.86	180.457			12.22	162.96
	8.84252	368.55		9.52	63.6			8.91	166.608			12.29	146.81
	8.89806	339.69		9.58	67.42			8.97	156.744			12.37	133.38
	8.95359	317.64		9.64	75.16			9.03	149.963			12.45	122.18
	9.00913	300.93		9.7	87.6			9.08	145.142			12.53	112.66
	9.06467	288.44		9.76	104.53			9.14	141.361			12.6	104.5
	9.12021	277.86		9.82	123.46			9.2	138.23			12.68	97.73
	9.17575	269.2		9.88	141.56			9.25	136.191			12.76	92.1
	9.23128	262.29		9.94	154.76			9.31	135.288			12.83	87.3
	9.28682	257.32		10	159.92			9.36	136.018			12.91	83.09
	9.34236	254.6		10.06	156.4			9.42	138.853			12.99	79.4
	9.3979	253.67		10.12	145.59			9.48	144.688			13.07	76.45
	9.45344	256		10.18	131.09			9.53	153.49			13.14	74.14
	9.50897	262.55		10.24	115.61			9.59	164.669			13.22	72.4
	9.56451	272.7		10.3	101.37			9.64	176.75			13.3	70.82
	9.62005	285.49		10.36	89.88			9.7	188.781			13.38	68.93
	9.67559	300.57		10.42	81.23			9.76	199.186			13.45	66.82
	9.73112	315.41		10.48	75.22			9.81	206.937			13.53	64.93
	9.78666	327.28		10.54	71.26			9.87	210.202			13.61	63.92
	9.8422	334.77		10.6	68.74			9.92	209.218			13.68	64.27
	9.89774	337.95		10.66	67.02			9.98	204.723			13.76	66.26
	9.95327	335.54		10.72	65.59			10.04	196.633			13.84	69.7
	10.0088	328.28		10.78	64.22			10.09	186.215			13.92	74.3
	10.0643	317.92		10.84	62.81			10.15	174.808			13.99	78.98
	10.1199	305.67		10.9	61.46			10.2	163.739			14.07	83.23
	10.1754	292.13		10.96	60.48			10.26	153.176			14.15	86.24
	10.231	278.5		11.02	60.14			10.32	143.361			14.23	87.74
	10.2865	265.81		11.08	60.95			10.37	134.986			14.3	87.73
	10.342	254.78		11.14	63.51			10.43	127.705			14.38	86.9
	10.3976	245.17		11.2	68.63			10.48	121.735			14.46	86.32
	10.4531	237.23		11.26	77.74			10.54	116.616			14.54	86.96
	10.5086	230.75		11.32	92.69			10.6	112.08			14.61	88.91
	10.5642	225.78		11.38	116.13			10.65	107.961			14.69	91.7
	10.6197	221.6		11.43	149.73			10.71	104.248			14.77	94.49
	10.6753	217.95		11.49	191.66			10.77	101.276			14.84	96.59
	10.7308	214.52		11.55	237.82			10.82	98.812			14.92	97.06
	10.7863	211.39		11.61	281.02			10.88	96.837			15	95.21
	10.8419	208.4		11.67	312.02			10.93	96.28			15.08	90.57
	10.8974	205.48		11.73	324.13			10.99	97.351			15.15	83.96
	10.9529	202.57		11.79	315.92			11.05	100.824			15.23	76.34
	11.0085	199.87		11.85	292.44			11.1	107.361			15.31	69.32
	11.064	197.33		11.91	261.81			11.16	118.058			15.39	63.61
	11.1196	194.77		11.97	231.4			11.21	133.136			15.46	59.59
	11.1751	192.05		12.03	205.36			11.27	151.844			15.54	57
	11.2306	189.34		12.09	184.55			11.33	171.283			15.62	55.31
	11.2862	187.06		12.15	167.8			11.38	190.866			15.69	54.17
	11.3417	185.41		12.21	153.82			11.44	208.419			15.77	53.14
	11.3972	184.28		12.27	141.66			11.49	224.153			15.85	51.7
	11.4528	184.29		12.33	130.66			11.55	236.424			15.93	49.51
	11.5083	185.73		12.39	120.32			11.61	242.459			16	46.4
	11.5639	189.27		12.45	110.46			11.66	242.34			16.08	42.73
	11.6194	194.97		12.51	100.93			11.72	236.34			16.16	38.84
	11.6749	203.4		12.57	91.71			11.77	226.15			16.24	35.44
	11.7305	214.45		12.63	82.89			11.83	213.208			16.31	32.69
	11.786	227.46		12.69	74.37			11.89	199.688			16.39	30.64
	11.8416	243.33		12.75	66.45			11.94	185.509			16.47	29.14
	11.8971	266.24		12.81	59.29			12	171.496			16.55	27.92
	11.9526	303.16		12.87	53.17			12.05	157.475			16.62	26.8
	12.0082	358.42		12.93	48.24			12.11	144.394			16.7	25.67
	12.0637	428.53		12.99	44.33			12.17	132.897			16.78	24.47
	12.1192	509.8		13.05	41.43			12.22	122.785			16.85	23.26
	12.1748	591.17		13.11	39.34			12.28	113.556			16.93	22.17
	12.2303	655.87		13.17	37.85			12.33	104.816			17.01	21.2
	12.2859	698.24		13.23	36.95			12.39	96.813			17.09	20.39
	12.3414	720.74		13.29	36.57			12.45	89.83			17.16	19.72
	12.3969	726.37		13.35	36.57			12.5	83.468			17.24	19.16
	12.4525	717.36		13.41	36.93			12.56	77.563			17.32	18.72
	12.508	695.76		13.47	37.41			12.62	72.548			17.4	18.33
	12.5635	665.29		13.53	37.93			12.67	67.524			17.47	18.03
	12.6191	631.24		13.59	38.28			12.73	62.991			17.55	17.78
	12.6746	591.67		13.65	38.43			12.78	58.923			17.63	17.56
	12.7302	548.24		13.71	38.42			12.84	55.212			17.71	17.35
	12.7857	504.2		13.77	38.41			12.9	51.404			17.78	17.17
	12.8412	460.68		13.83	38.55			12.95	48.077			17.86	16.99
	12.8968	415.72		13.89	39.02			13.01	45.169			17.94	16.81
	12.9523	372.12		13.95	39.91			13.06	42.752			18.01	16.64
	13.0078	334.46		14.01	41.3			13.12	40.445			18.09	16.48
	13.0634	303.03		14.07	43.14			13.18	38.681			18.17	16.31
	13.1189	276.74		14.13	45.48			13.23	36.986			18.25	16.17
	13.1745	253.61		14.19	48.28			13.29	35.548			18.32	16.03
	13.23	234.25		14.25	51.6			13.34	34.457			18.4	15.88
	13.2855	217.7		14.31	55.29			13.4	33.615			18.48	15.75
	13.3411	202.9		14.37	59.07			13.46	32.89			18.56	15.62
	13.3966	189.22		14.43	62.71			13.51	32.371			18.63	15.49
	13.4521	176.47		14.49	65.88			13.57	32.005			18.71	15.34
	13.5077	165.44		14.55	68.44			13.62	31.785			18.79	15.19
	13.5632	155.87		14.61	69.92			13.68	31.586			18.86	15.03
	13.6188	147.59		14.67	70.07			13.74	31.598			18.94	14.85
	13.6743	139.81		14.73	68.58			13.79	31.691			19.02	14.65
	13.7298	132.88		14.79	65.45			13.85	31.789			19.1	14.43
	13.7854	127.18		14.85	61.08			13.9	31.922			19.17	14.23
	13.8409	122.14		14.91	56.42			13.96	32.049			19.25	14.03
	13.8964	117.37		14.97	52.29			14.02	32.059			19.33	13.86
	13.952	112.83		15.03	49.39			14.07	31.916			19.41	13.72
	14.0075	108.64		15.09	48.33			14.13	31.649			19.48	13.59
	14.0631	104.89		15.15	49.04			14.19	31.365			19.56	13.51
	14.1186	101.28		15.21	51.17			14.24	31.054			19.64	13.44
	14.1741	97.96		15.27	54.43			14.3	30.762			19.72	13.43
	14.2297	95.06		15.33	58.4			14.35	30.57			19.79	13.42
	14.2852	92.89		15.39	62.62			14.41	30.442			19.87	13.36
	14.3407	91.3		15.45	66.28			14.47	30.412			19.95	13.26
	14.3963	90.31		15.51	68.49			14.52	30.37			20.02	13.06
	14.4518	89.76		15.57	68.46			14.58	30.267			20.1	12.78
	14.5074	89.53		15.63	65.89			14.63	30.147			20.18	12.43
	14.5629	89.31		15.69	61.31			14.69	29.914			20.26	12.05
	14.6184	88.89		15.75	55.6			14.75	29.59			20.33	11.67
	14.674	87.99		15.81	49.86			14.8	29.132			20.41	11.35
	14.7295	86.55		15.87	45.01			14.86	28.586			20.49	11.09
	14.7851	84.57		15.93	41.46			14.91	27.841			20.57	10.89
	14.8406	82.08		15.98	39.27			14.97	26.885			20.64	10.81
	14.8961	79.04		16.04	38.15			15.03	25.818			20.72	10.86
	14.9517	75.49		16.1	37.38			15.08	24.646			20.8	11.08
	15.0072	71.83		16.16	36.43			15.14	23.319			20.88	11.38
	15.0627	68.3		16.22	34.84			15.19	21.951			20.95	11.73
	15.1183	65.03		16.28	32.52			15.25	20.628			21.03	12.09
	15.1738	61.96		16.34	29.58			15.31	19.499			21.11	12.42
	15.2294	59.39		16.4	26.42			15.36	18.475			21.18	12.68
	15.2849	57.54		16.46	23.39			15.42	17.679			21.26	12.96
	15.3404	56.28		16.52	20.67			15.47	16.999			21.34	13.3
	15.396	55.66		16.58	18.52			15.53	16.473			21.42	13.62
	15.4515	55.85		16.64	16.97			15.59	16.084			21.49	13.93
	15.507	56.92		16.7	15.97			15.64	15.772			21.57	14.39
	15.5626	58.75		16.76	15.37			15.7	15.492			21.65	15.03
	15.6181	61.2		16.82	14.94			15.76	15.135			21.73	16.16
	15.6737	64.04		16.88	14.53			15.81	14.716			21.8	17.49
	15.7292	66.73		16.94	13.85			15.87	14.168			21.88	18.93
	15.7847	68.58		17	13.98			15.92	13.53			21.96	20.5
	15.8403	69.41		17.06	13.13			15.98	12.839			22.03	21.57
	15.8958	69.06		17.12	12.09			16.04	11.974			22.11	22.71
	15.9513	67.34		17.18	11.53			16.09	11.081			22.19	23.97
	16.0069	64.65		17.24	10.73			16.15	10.161			22.27	25.03
	16.0624	61.18		17.3	9.66			16.2	9.245			22.34	25.83
	16.118	57.22		17.36	9.75			16.26	8.336			22.42	26.5
	16.1735	53.02		17.42	9.49			16.32	7.427			22.5	26.95
	16.229	49.11		17.48	9.24			16.37	6.556			22.58	27.21
	16.2846	45.82		17.54	9.53			16.43	5.743			22.65	27.23
	16.3401	43.09		17.6	9.32			16.48	5.041			22.73	27.08
	16.3956	40.72		17.66	9.15			16.54	4.381			22.81	26.77
	16.4512	38.64		17.72	8.93			16.6	3.74			22.89	26.4
	16.5067	36.9		17.78	8.7			16.65	3.111			22.96	25.95
	16.5623	35.35		17.84	8.42			16.71	2.565			23.04	25.46
	16.6178	33.87		17.9	8.12			16.76	2.038			23.12	24.95
	16.6733	32.41		17.96	7.84			16.82	1.589			23.19	24.47
	16.7289	30.98		18.02	7.61			16.88	1.123			23.27	23.97
	16.7844	29.68		18.08	7.4			16.93	0.688			23.35	23.51
	16.84	28.42		18.14	7.23			16.99	0.314			23.43	23.04
	16.8955	27.2		18.2	7.11			17.04	-0.035			23.5	22.62
	16.951	26.06		18.26	7.01			17.1	-0.315			23.58	22.26
	17.0066	25.06		18.32	6.95			17.16	-0.587			23.66	22.03
	17.0621	24.14		18.38	6.87			17.21	-0.862			23.74	21.98
	17.1176	23.32		18.44	6.83			17.27	-1.106			23.81	22.38
	17.1732	22.59		18.5	6.81			17.33	-1.337			23.89	23.63
	17.2287	21.94		18.56	6.79			17.38	-1.512			23.97	26.03
	17.2843	21.39		18.62	6.74			17.44	-1.597			24.04	29.16
	17.3398	20.91		18.68	6.73			17.49	-1.724
	17.3953	20.47		18.74	6.73			17.55	-1.888
	17.4509	20.09		18.8	6.72			17.61	-2.004
	17.5064	19.77		18.86	6.74			17.66	-2.109
	17.5619	19.5		18.92	6.75			17.72	-2.223
	17.6175	19.25		18.98	6.77			17.77	-2.296
	17.673	19.03		19.04	6.79			17.83	-2.382
	17.7285	18.83		19.1	6.78			17.89	-2.444
	17.7841	18.68		19.16	6.78			17.94	-2.503
	17.8396	18.5		19.22	6.79			18	-2.573
	17.8952	18.35		19.28	6.81			18.05	-2.613
	17.9507	18.22		19.34	6.81			18.11	-2.681
	18.0062	18.08		19.4	6.82			18.17	-2.724
	18.0618	17.95		19.46	6.85			18.22	-2.765
	18.1173	17.84		19.52	6.86			18.28	-2.8
	18.1729	17.73		19.58	6.89			18.33	-2.825
	18.2284	17.64		19.64	6.91			18.39	-2.84
	18.2839	17.56		19.7	6.93			18.45	-2.881
	18.3395	17.51		19.76	6.96			18.5	-2.916
	18.395	17.44		19.82	7			18.56	-2.952
	18.4505	17.38		19.88	7.04			18.61	-2.961
	18.5061	17.34		19.94	7.09			18.67	-2.997
	18.5616	17.31		20	7.11			18.73	-3.016
	18.6172	17.25		20.06	7.16			18.78	-3.03
	18.6727	17.23		20.12	7.19			18.84	-3.048
	18.7282	17.17		20.18	7.24			18.89	-3.066
	18.7838	17.15		20.24	7.36			18.95	-3.091
	18.8393	17.11		20.3	7.57			19.01	-3.105
	18.8948	17.08		20.36	7.92			19.06	-3.124
	18.9504	17.05		20.42	8.4			19.12	-3.133
	19.0059	17.03		20.48	9			19.18	-3.146
	19.0615	17.01		20.53	9.61			19.23	-3.16
	19.117	16.97		20.59	10.15			19.29	-3.139
	19.1725	16.97		20.65	10.49			19.34	-3.132
	19.2281	16.96		20.71	10.55			19.4	-3.121
	19.2836	16.94		20.77	10.31			19.46	-3.07
	19.3392	16.95		20.83	9.88			19.51	-3.054
	19.3947	16.97		20.89	9.49			19.57	-3.012
	19.4502	17		20.95	9.28			19.62	-2.983
	19.5058	17.03		21.01	9.21			19.68	-2.95
	19.5613	17.09		21.07	9.37			19.74	-2.93
	19.6168	17.14		21.13	9.59			19.79	-2.929
	19.6724	17.2		21.19	9.65			19.85	-2.964
	19.7279	17.22		21.25	9.17			19.9	-3.022
	19.7834	17.24		21.31	8.18			19.96	-3.102
	19.839	17.24		21.37	6.89			20.02	-3.246
	19.8945	17.22		21.43	5.43			20.07	-3.4
	19.9501	17.13		21.49	3.93			20.13	-3.589
	20.0056	17.04		21.55	2.54			20.18	-3.791
	20.0611	16.89		21.61	1.35			20.24	-4.033
				21.67	1.17			20.3	-4.254
				21.73	1.34			20.35	-4.458
				21.79	2.24			20.41	-4.568
				21.85	3.73			20.46	-4.579
				21.91	5.14			20.52	-4.471
				21.97	6.32			20.58	-4.151
				22.03	7.4			20.63	-3.655
				22.09	8.45			20.69	-3.024
				22.15	9.47			20.75	-2.329
				22.21	10.46			20.8	-1.653
				22.27	11.4			20.86	-0.999
				22.33	12.3			20.91	-0.427
				22.39	13.08			20.97	0.062
				22.45	13.73			21.03	0.451
				22.51	14.24			21.08	0.81
				22.57	14.58			21.14	1.131
				22.63	14.76			21.19	1.434
				22.69	14.79			21.25	1.724
				22.75	14.78			21.31	2.006
				22.81	14.71			21.36	2.502
				22.87	14.71			21.42	2.764
				22.93	14.76			21.47	2.934
				22.99	14.87			21.53	3.035
				23.05	14.97			21.59	3.555
				23.11	15.06			21.64	3.78
				23.17	15.04			21.7	4.156
				23.23	14.92			21.75	4.599
				23.29	14.68			21.81	4.984
				23.35	14.35			21.87	5.463
				23.41	14			21.92	6.052
				23.47	13.6			21.98	6.674
				23.53	13.28			22.03	7.299
				23.59	13.06			22.09	7.829
				23.65	13.02			22.15	8.238
				23.71	13.3			22.2	8.482
				23.77	14.01			22.26	8.593
				23.83	15.17			22.32	8.681
				23.89	16.72			22.37	8.651
				23.95	18.57			22.43	8.562
				24.01	20.5			22.48	8.414
								22.54	8.19
								22.6	7.916
								22.65	7.63
								22.71	7.262
								22.76	6.877
								22.82	6.482
								22.88	6.115
								22.93	5.782
								22.99	5.437
								23.04	5.14
								23.1	4.837
								23.16	4.584
								23.21	4.377
								23.27	4.18
								23.32	3.998
								23.38	3.844
								23.44	3.734
								23.49	3.681
								23.55	3.643
								23.6	3.664
								23.66	3.784
								23.72	4.046
								23.77	4.488
								23.83	5.159
								23.89	6.107
								23.94	7.279
								24	8.473

## Sheet: Supplementary Fig. 7c
Protein samples of peaks 1, 2 and 3 from supplementary Fig, 7b were separated by SDS-PAGE.
			StnABC_StnCΔC1							StnABC_StnCΔC2
							StnABC_StnCΔFdh

[truncated: 4 more sheets: Supplementary Fig. 8a, Supplementary Fig. 8b, Supplementary Table 1, Iron content measurement]
